# Supplementary material for: Unfolding Nostalgia: Spatial Visualization, Nostalgia, and Well-Being
Source: Behav Sci (Basel). 2025 Dec 3;15(12):1669. doi: 10.3390/bs15121669 (PMC12729733; doi:10.3390/bs15121669)
Supplement: Supplementary file 1 [file behavsci-15-01669-s001.zip]

Archive with 1 entries (1 files):
- behavsci-3945674-supplementary.pdf
